# Supplementary material for: A biopsychosocial interpretation of the Neuropsychiatric Inventory – Nursing Home assessment: reconceptualising psychiatric symptom attributions
Source: BJPsych Open. 2020 Nov 6;6(6):e137. doi: 10.1192/bjo.2020.113 (PMC7745231; doi:10.1192/bjo.2020.113)
Supplement: Supplementary file 1 [file bjosup.zip]

Archive with 2 entries (2 files):
- S2056472420001131sup001.pdf
- S2056472420001131sup002.docx
